# Supplementary material for: Petri net-based prediction of therapeutic targets that recover abnormally phosphorylated proteins in muscle atrophy
Source: BMC Syst Biol. 2018 Mar 5;12:26. doi: 10.1186/s12918-018-0555-0 (PMC5838966; doi:10.1186/s12918-018-0555-0)
Supplement: Supplementary file 2 — Table S1. The 37 characterized therapeutic targets. Table S2. The enriched GO terms and KEGG pathways. Table S3. Hypergeometric test with gold standard from CTD. (XLSX 19 kb) [file 12918_2018_555_MOESM2_ESM.xlsx]

## Sheet: Table S1
Table S1. the 37 characterized therapeutic targets.
inhibited gene			# of markers recovered from atrophic state
kinase/phosphatase	entrez	symbol	the first time simulations for gene-inhibited state	the second time simulations for gene-inhibited state	the third time simulations for gene-inhibited state
kinase	3598	IL13RA2	4	4	4
kinase	9475	ROCK2	4	4	5
kinase	5058	PAK1	4	5	5
kinase	55872	PBK	4	4	4
kinase	22800	RRAS2	4	4	4
kinase	11184	MAP4K1	4	4	4
kinase	5580	PRKCD	4	4	4
phosphatase	1850	DUSP8	4	4	4
kinase	10188	TNK2	4	5	4
kinase	7099	TLR4	4	4	4
kinase	3570	IL6R	4	4	5
kinase	23012	STK38L	4	5	4
kinase	9891	NUAK1	5	5	4
kinase	369	ARAF	4	4	4
phosphatase	5802	PTPRS	4	4	4
kinase	658	BMPR1B	4	5	5
kinase	4215	MAP3K3	4	4	4
kinase	5295	PIK3R1	4	5	4
kinase	5063	PAK3	4	4	4
kinase	3953	LEPR	4	4	4
kinase	3480	IGF1R	4	4	4
kinase	54899	PXK	5	4	4
phosphatase	5519	PPP2R1B	4	4	5
phosphatase	5778	PTPN7	4	4	5
kinase	6733	SRPK2	4	4	5
kinase	84254	CAMKK1	4	4	4
kinase	6093	ROCK1	4	4	4
kinase	4352	MPL	4	5	4
phosphatase	5516	PPP2CB	4	4	4
kinase	3563	IL3RA	4	4	4
kinase	22983	MAST1	5	4	4
kinase	6792	CDKL5	4	4	4
kinase	124923	SGK494	4	4	4
phosphatase	22843	PPM1E	4	4	4
kinase	6195	RPS6KA1	4	4	4
kinase	5871	MAP4K2	4	4	4
phosphatase	28227	PPP2R3B	5	4	4

## Sheet: Table S2
Table S2. the enriched GO terms and KEGG pathways
GO_Biological_Process_2015
Term	Overlap	P-value	Adjusted P-value	Old P-value	Old Adjusted P-value	Z-score	Combined Score	Genes
positive regulation of MAPK cascade (GO:0043410)	8/395	5.04425e-07	0.000163691	3.54634e-06	0.000967278	-2.46384	21.4786	MAP4K1;MAP3K3;MAP4K2;PAK1;PAK3;TLR4;IL6R;IGF1R
regulation of MAP kinase activity (GO:0043405)	7/273	5.93083e-07	0.000163691	3.50463e-06	0.000967278	-2.39163	20.8491	MAP4K1;MAP4K2;PAK1;PRKCD;DUSP8;PAK3;TLR4
protein dephosphorylation (GO:0006470)	6/161	4.68733e-07	0.000163691	2.38011e-06	0.000967278	-2.19021	19.0932	PPP2CB;PTPRS;PPP2R3B;PTPN7;DUSP8;PPM1E
signal transduction by phosphorylation (GO:0023014)	6/202	1.7649e-06	0.000365335	8.44233e-06	0.00174756	-2.27714	18.0229	MAP3K3;MAP4K2;PAK1;RPS6KA1;BMPR1B;PAK3
regulation of stress fiber assembly (GO:0051492)	4/56	3.39817e-06	0.000562737	1.18257e-05	0.00195833	-2.21654	16.5857	PAK1;ROCK1;ROCK2;PPM1E
regulation of actin cytoskeleton organization (GO:0032956)	6/240	4.77591e-06	0.000605679	2.19142e-05	0.0020467	-2.39849	17.7708	PAK1;ROCK1;ROCK2;PRKCD;PAK3;PPM1E
regulation of actin filament bundle assembly (GO:0032231)	4/62	5.12047e-06	0.000605679	1.7303e-05	0.0020467	-2.19965	16.2976	PAK1;ROCK1;ROCK2;PPM1E
regulation of cellular response to stress (GO:0080135)	7/404	7.94914e-06	0.000658189	4.23376e-05	0.00287856	-2.48397	18.1976	MAP4K1;MAP4K2;PAK1;NUAK1;PRKCD;TLR4;IGF1R
regulation of actin filament-based process (GO:0032970)	6/257	7.06896e-06	0.000658189	3.19229e-05	0.00261877	-2.40734	17.6362	PAK1;ROCK1;ROCK2;PRKCD;PAK3;PPM1E
regulation of JNK cascade (GO:0046328)	5/148	7.46807e-06	0.000658189	2.84649e-05	0.00261877	-2.29227	16.7932	MAP4K1;MAP4K2;PAK1;TLR4;IGF1R
regulation of protein serine/threonine kinase activity (GO:0071900)	7/416	9.61731e-06	0.000723921	5.08288e-05	0.00287856	-2.37705	17.188	MAP4K1;MAP4K2;PAK1;PRKCD;DUSP8;PAK3;TLR4
dephosphorylation (GO:0016311)	6/278	1.10609e-05	0.000763205	4.90578e-05	0.00287856	-2.30035	16.5119	PPP2CB;PTPRS;PPP2R3B;PTPN7;DUSP8;PPM1E
regulation of stress-activated MAPK cascade (GO:0032872)	5/170	1.46305e-05	0.00077889	5.41358e-05	0.00287856	-2.32577	16.647	MAP4K1;MAP4K2;PAK1;TLR4;IGF1R
regulation of stress-activated protein kinase signaling cascade (GO:0070302)	5/171	1.5051e-05	0.00077889	5.56244e-05	0.00287856	-2.3223	16.6222	MAP4K1;MAP4K2;PAK1;TLR4;IGF1R
protein autophosphorylation (GO:0046777)	5/170	1.46305e-05	0.00077889	5.41358e-05	0.00287856	-2.24031	16.0353	MAP4K1;MAP3K3;PAK1;CDKL5;IGF1R
MAPK cascade (GO:0000165)	5/170	1.46305e-05	0.00077889	5.41358e-05	0.00287856	-2.22265	15.9089	MAP3K3;MAP4K2;PAK1;RPS6KA1;PAK3
KEGG_pathway_2016
Term	Overlap	P-value	Adjusted P-value	Old P-value	Old Adjusted P-value	Z-score	Combined Score	Genes
Proteoglycans in cancer_Homo sapiens_hsa05205	8/203	2.94299e-09	1.66279e-07	5.62147e-07	3.17613e-05	-1.98745	31.0234	PAK1;ROCK1;ROCK2;ARAF;RRAS2;PIK3R1;TLR4;IGF1R
AMPK signaling pathway_Homo sapiens_hsa04152	7/124	2.61894e-09	1.66279e-07	3.23587e-07	3.17613e-05	-1.79226	27.9764	PPP2CB;PPP2R1B;LEPR;PPP2R3B;PIK3R1;CAMKK1;IGF1R
MAPK signaling pathway_Homo sapiens_hsa04010	8/255	1.75515e-08	6.61105e-07	2.98013e-06	0.000112251	-1.94687	27.7027	MAP4K1;MAP4K2;MAP3K3;PAK1;RPS6KA1;RRAS2;PTPN7;DUSP8
Sphingolipid signaling pathway_Homo sapiens_hsa04071	6/120	8.21451e-08	2.3206e-06	5.02454e-06	0.000141943	-1.69792	22.0283	PPP2CB;ROCK1;PPP2R1B;ROCK2;PPP2R3B;PIK3R1
Regulation of actin cytoskeleton_Homo sapiens_hsa04810	7/214	1.14114e-07	2.57898e-06	1.084e-05	0.000244985	-1.82198	23.4455	PAK1;ROCK1;ROCK2;ARAF;RRAS2;PIK3R1;PAK3
PI3K-Akt signaling pathway_Homo sapiens_hsa04151	8/341	1.65074e-07	3.10889e-06	2.40506e-05	0.000369421	-1.93741	24.5687	PPP2CB;PPP2R1B;IL3RA;PPP2R3B;PIK3R1;TLR4;IL6R;IGF1R
Jak-STAT signaling pathway_Homo sapiens_hsa04630	6/158	4.19627e-07	6.77397e-06	2.28845e-05	0.000369421	-1.77822	21.1651	IL3RA;MPL;LEPR;PIK3R1;IL13RA2;IL6R
Focal adhesion_Homo sapiens_hsa04510	6/202	1.7649e-06	2.49292e-05	8.7133e-05	0.00100569	-1.74599	18.5066	PAK1;ROCK1;ROCK2;PIK3R1;PAK3;IGF1R
Long-term depression_Homo sapiens_hsa04730	4/60	4.48785e-06	5.63474e-05	8.0099e-05	0.00100569	-1.64721	16.1163	PPP2CB;PPP2R1B;ARAF;IGF1R
Renal cell carcinoma_Homo sapiens_hsa05211	4/66	6.58067e-06	7.43615e-05	0.000113863	0.00128665	-1.59716	15.1835	PAK1;ARAF;PIK3R1;PAK3
TGF-beta signaling pathway_Homo sapiens_hsa04350	4/84	1.72041e-05	0.000176733	0.000276799	0.00284348	-1.5715	13.5791	PPP2CB;ROCK1;PPP2R1B;BMPR1B
ErbB signaling pathway_Homo sapiens_hsa04012	4/87	1.97684e-05	0.000186152	0.000314872	0.00296504	-1.57317	13.5119	PAK1;ARAF;PIK3R1;PAK3
Chemokine signaling pathway_Homo sapiens_hsa04062	5/187	2.31593e-05	0.000201307	0.000592258	0.00366893	-1.61691	13.761	PAK1;ROCK1;ROCK2;PRKCD;PIK3R1
cAMP signaling pathway_Homo sapiens_hsa04024	5/199	3.12065e-05	0.000238195	0.000780559	0.00366893	-1.60854	13.4191	PAK1;ROCK1;ROCK2;RRAS2;PIK3R1
Progesterone-mediated oocyte maturation_Homo sapiens_hsa04914	4/98	3.16188e-05	0.000238195	0.000487026	0.00366893	-1.54861	12.9192	RPS6KA1;ARAF;PIK3R1;IGF1R
HIF-1 signaling pathway_Homo sapiens_hsa04066	4/103	3.84456e-05	0.000265421	0.000584064	0.00402153	-1.43983	11.8559	PIK3R1;IL6R;TLR4;IGF1R
Chagas disease (American trypanosomiasis)_Homo sapiens_hsa05142	4/104	3.99307e-05	0.000265421	0.000605009	0.00402153	-1.39818	11.5129	PPP2CB;PPP2R1B;PIK3R1;TLR4
Ras signaling pathway_Homo sapiens_hsa04014	5/227	5.84253e-05	0.000366781	0.00139222	0.00525053	-1.56886	12.4109	PAK1;RRAS2;PIK3R1;PAK3;IGF1R
Vascular smooth muscle contraction_Homo sapiens_hsa04270	4/120	6.98465e-05	0.000394633	0.00101742	0.00525053	-1.38234	10.8341	ROCK1;ROCK2;PRKCD;ARAF
Neurotrophin signaling pathway_Homo sapiens_hsa04722	4/120	6.98465e-05	0.000394633	0.00101742	0.00525053	-1.38058	10.8204	MAP3K3;PRKCD;RPS6KA1;PIK3R1
Oocyte meiosis_Homo sapiens_hsa04114	4/123	7.68886e-05	0.000413734	0.00111241	0.00525053	-1.35388	10.5471	PPP2CB;PPP2R1B;RPS6KA1;IGF1R
Axon guidance_Homo sapiens_hsa04360	4/127	8.70654e-05	0.000447199	0.00124858	0.00525053	-1.23704	9.5407	PAK1;ROCK1;ROCK2;PAK3
Hepatitis C_Homo sapiens_hsa05160	4/133	0.000104122	0.000511557	0.00147423	0.00525053	-1.27331	9.6492	PPP2CB;PPP2R1B;ARAF;PIK3R1
Cytokine-cytokine receptor interaction_Homo sapiens_hsa04060	5/265	0.000121182	0.000558161	0.0027176	0.00525053	-1.32311	9.91122	IL3RA;MPL;LEPR;BMPR1B;IL6R
Tight junction_Homo sapiens_hsa04530	4/139	0.000123487	0.000558161	0.00172704	0.00525053	-1.12571	8.43256	PPP2CB;PPP2R1B;PRKCD;RRAS2
Pathogenic Escherichia coli infection_Homo sapiens_hsa05130	3/55	0.000143102	0.000621943	0.00120809	0.00525053	-0.813524	6.00597	ROCK1;ROCK2;TLR4
Adrenergic signaling in cardiomyocytes_Homo sapiens_hsa04261	4/148	0.000157259	0.000658157	0.00216084	0.00746079	-1.20969	8.86225	PPP2CB;PPP2R1B;PPP2R3B;PIK3R1
Oxytocin signaling pathway_Homo sapiens_hsa04921	4/158	0.000202117	0.000815687	0.00272577	0.00746079	-1.26533	8.99837	ROCK1;ROCK2;PIK3R1;CAMKK1
Glioma_Homo sapiens_hsa05214	3/65	0.000235245	0.000916644	0.00191472	0.00746079	-1.04687	7.32267	ARAF;PIK3R1;IGF1R

## Sheet: Table S3
Table S3. hypergeometric test with gold standard from CTD
# of all genes	# of gold set (z-score)	# of therapeutic targets	# of shared genes	Pval of hypergeometry	shared genes
331	3 (manually curation)	37	1	0.034	IGF1R
331	20 (>1.434)	37	3	0.172	LEPR, IGF1R, TLR4
331	25 (>1.148)	37	5	0.046	LEPR, IGF1R, PIK3R1, PRKCD, TLR4
331	30 (>0.890)	37	6	0.036	PRKCD, LEPR, IGF1R, PIK3R1, TLR4, RPS6KA1
331	35 (>0.828)	37	7	0.028	PRKCD, LEPR, IGF1R, PIK3R1, TLR4, RPS6KA1, ARAF
331	40 (>0.778)	37	7	0.059	PRKCD, LEPR, IGF1R, PIK3R1, TLR4, RPS6KA1, ARAF
